# Supplementary material for: Within‐population variation in an invasive fish’ sociability when associating with conspecifics or heterospecifics
Source: Ecol Evol. 2024 Aug 1;14(8):e70118. doi: 10.1002/ece3.70118 (PMC11293883; doi:10.1002/ece3.70118)
Supplement: Supplementary file 1 — Data S1. [file ECE3-14-e70118-s002.R]

#Within population variation in guppies' tendecy to associate towards conspecifics or heterospecifics 
# 22 fish, each tested 10 times (5 with consp and 5 with hets)

soc<-read.table("Camacho-Cervantes&Ojanguren.txt",header=T)
A<-subset(soc,soc$focal=="A")
B<-subset(soc,soc$focal=="B")
C<-subset(soc,soc$focal=="C")
D<-subset(soc,soc$focal=="D")
E<-subset(soc,soc$focal=="E")
F<-subset(soc,soc$focal=="F")
G<-subset(soc,soc$focal=="G")
H<-subset(soc,soc$focal=="H")
I<-subset(soc,soc$focal=="I")
J<-subset(soc,soc$focal=="J")
K<-subset(soc,soc$focal=="K")
L<-subset(soc,soc$focal=="L")
M<-subset(soc,soc$focal=="M")
N<-subset(soc,soc$focal=="N")
O<-subset(soc,soc$focal=="O")
P<-subset(soc,soc$focal=="P")
S<-subset(soc,soc$focal=="S")
T<-subset(soc,soc$focal=="T")
U<-subset(soc,soc$focal=="U")
V<-subset(soc,soc$focal=="V")
W<-subset(soc,soc$focal=="W")
X<-subset(soc,soc$focal=="X")


#to make variables appear in graphs in the desired order

soc$spp <- factor(soc$spp,levels = c("gu", "am"))


##focal -- fish id
##spp	-- treatment, species of the fish in the shoal container
##ass -- association time
##visits -- number of times the shoal visited the shoal
##average time -- average time of each visit
##size -- size of the focal fish
##shoalavsize -- average size of the shoal
##diffocshoal -- difference between size of the focal and shoal


#libraries required to do graphs in tidyverse
library(tidyverse)
library(ggplot2)
library(gridExtra)


## for lme()
require(nlme)

## for multiple comparison stuff
require(mvtnorm)
require(multcomp)
library(emmeans)
library(lsmeans)


### test for differences between focals (5 reps by focal)

modfoc<-lme(ass ~ spp + spp:focal + diffocshoal,random=~1|focal,data=soc)


anova(modfoc)


#Residuals plots to test nomrality and heteroscedasticity
# 1 - Residuals vs fittted plot
resmodfoc<-resid(modfoc)
plot(fitted(modfoc),resmodfoc)
abline(0,0)
plot(modfoc)
#2 - Produce a Q-Q plot
qqnorm(resmodfoc)
qqline(resmodfoc)
#3 - Produce a density plot
plot(density(resmodfoc))


#####posthoc analysis to test for differences between tendencies to associate with a given shoal for each focal fish


#vector of focal identities
focal_identities <- c("A", "B", "C", "D", "E", "F", "G", "H", "I", "J", 
                      "K", "L", "M", "N", "O", "P", "S", "T", "U", "V", "W", "X")

#vector of p-values from the Kruskal-Wallis tests
p_values <- c(
  kruskal.test(A$ass ~ A$spp)$p.value,
  kruskal.test(B$ass ~ B$spp)$p.value,
  kruskal.test(C$ass ~ C$spp)$p.value,
  kruskal.test(D$ass ~ D$spp)$p.value,
  kruskal.test(E$ass ~ E$spp)$p.value,
  kruskal.test(F$ass ~ F$spp)$p.value,
  kruskal.test(G$ass ~ G$spp)$p.value,
  kruskal.test(H$ass ~ H$spp)$p.value,
  kruskal.test(I$ass ~ I$spp)$p.value,
  kruskal.test(J$ass ~ J$spp)$p.value,
  kruskal.test(K$ass ~ K$spp)$p.value,
  kruskal.test(L$ass ~ L$spp)$p.value,
  kruskal.test(M$ass ~ M$spp)$p.value,
  kruskal.test(N$ass ~ N$spp)$p.value,
  kruskal.test(O$ass ~ O$spp)$p.value,
  kruskal.test(P$ass ~ P$spp)$p.value,
  kruskal.test(S$ass ~ S$spp)$p.value,
  kruskal.test(T$ass ~ T$spp)$p.value,
  kruskal.test(U$ass ~ U$spp)$p.value,
  kruskal.test(V$ass ~ V$spp)$p.value,
  kruskal.test(W$ass ~ W$spp)$p.value,
  kruskal.test(X$ass ~ X$spp)$p.value
)

#perform Benjamini-Hochberg correction for FDR control
p_adjusted <- p.adjust(p_values, method = "BH")

# Set significance threshold
alpha <- 0.05

#identify significant results after correction
significant_results <- p_adjusted < alpha

#significant results with focal identities
cat("Significant results after Benjamini-Hochberg correction for FDR control:\n")
print(data.frame(Focal = focal_identities, Significant = significant_results))


###final graph
ggplot(data=soc)+
  geom_boxplot(aes(x=focal, y=ass,colour=spp))+
  labs(x="Focal Individuals",y="Time (seconds)")+ 
  scale_x_discrete(labels = c('1','2','3','4','5','6','7','8','9','10','11','12','13','14','15','16','17','18','19','20','21','22')) 

                    
