# Supplementary material for: Within‐population variation in an invasive fish’ sociability when associating with conspecifics or heterospecifics
Source: Ecol Evol. 2024 Aug 1;14(8):e70118. doi: 10.1002/ece3.70118 (PMC11293883; doi:10.1002/ece3.70118)
Supplement: Supplementary file 2 — Data S2. [file ECE3-14-e70118-s003.txt]

focal	spp	ass	visits	averagetime	size	shoalavsize	diffocshoal
A	gu	86.109	23	3.743869565	25.18	29.018	3.838
A	gu	98.047	13	7.542076923	25.18	21.852	3.328
A	gu	23.404	11	2.127636364	25.18	21.063	4.117
A	gu	36.216	10	3.6216	25.18	20.45	4.73
A	gu	100.662	7	14.38028571	25.18	19.604	5.576
B	gu	148.062	19	7.792736842	20.17733333	22.874	2.69666667
B	gu	249.867	7	35.69528571	20.17733333	18.909	1.26833333
B	gu	234.837	5	46.9674	20.17733333	20.447	0.26966667
B	gu	219.288	4	54.822	20.17733333	22.325	2.14766667
B	gu	223.76	6	37.29333333	20.17733333	18.795	1.38233333
C	gu	120.394	5	24.0788	21.599	25.832	4.233
C	gu	165.535	4	41.38375	21.599	16.261	5.338
C	gu	239.085	6	39.8475	21.599	23.035	1.436
C	gu	123.981	14	8.855785714	21.599	23.99	2.391
C	gu	53.603	12	4.466916667	21.599	19.805	1.794
D	gu	106.412	10	10.6412	20.516	22.54	2.024
D	gu	70.022	15	4.668133333	20.516	17.701	2.815
D	gu	117.477	10	11.7477	20.516	16.805	3.711
D	gu	156.573	25	6.26292	20.516	17.472	3.044
D	gu	195.177	13	15.01361538	20.516	12.166	8.35
E	gu	186.583	14	13.32735714	19.995	25.39	5.395
E	gu	291.231	2	145.6155	19.995	12.505	7.49
E	gu	284.398	2	142.199	19.995	24.788	4.793
E	gu	289.225	3	96.40833333	19.995	18.22	1.775
E	gu	172.062	7	24.58028571	19.995	20.456	0.461
F	gu	157.054	11	14.27763636	19.073	23.857	4.784
F	gu	258.757	3	86.25233333	19.073	20.807	1.734
F	gu	159.208	11	14.47345455	19.073	18.467	0.606
F	gu	240.854	4	60.2135	19.073	27.349	8.276
F	gu	217.384	5	43.4768	19.073	21.825	2.752
G	gu	74.525	5	14.905	18.519	24.676	6.157
G	gu	3.798	2	1.899	18.519	22.462	3.943
G	gu	128.786	9	14.30955556	18.519	22.466	3.947
G	gu	58.154	7	8.307714286	18.519	22.379	3.86
G	gu	257.261	7	36.75157143	18.519	25.204	6.685
H	gu	153.095	6	25.51583333	19.616	15.981	3.635
H	gu	133.592	14	9.542285714	19.616	20.151	0.535
H	gu	37.538	7	5.362571429	19.616	17.325	2.291
H	gu	38.457	8	4.807125	19.616	26.301	6.685
H	gu	140.062	12	11.67183333	19.616	19.399	0.217
I	gu	226.145	9	25.12722222	18.662	21.144	2.482
I	gu	204.544	13	15.73415385	18.662	25.723	7.061
I	gu	141.447	9	15.71633333	18.662	21.8	3.138
I	gu	177.803	11	16.16390909	18.662	21.71	3.048
I	gu	156.854	14	11.20385714	18.662	18.58	0.082
J	gu	214.802	13	16.52323077	17.197	18.992	1.795
J	gu	238.153	8	29.769125	17.197	18.783	1.586
J	gu	155.135	6	25.85583333	17.197	20.506	3.309
J	gu	252.934	1	252.934	17.197	18.018	0.821
J	gu	138.77	7	19.82428571	17.197	18.132	0.935
K	gu	275.863	8	34.482875	17.497	15.732	1.765
K	gu	136.179	1	136.179	17.497	16.61	0.887
K	gu	180.658	10	18.0658	17.497	16.935	0.562
K	gu	94.625	10	9.4625	17.497	19.909	2.412
K	gu	207.013	14	14.78664286	17.497	20.547	3.05
L	gu	78.424	8	9.803	17.691	21.325	3.634
L	gu	239.48	3	79.82666667	17.691	18.895	1.204
L	gu	47.854	10	4.7854	17.691	24.301	6.61
L	gu	146.779	9	16.30877778	17.691	19.399	1.708
L	gu	197.745	9	21.97166667	17.691	21.544	3.853
M	gu	194.337	7	27.76242857	20.512	22.035	1.523
M	gu	285.614	2	142.807	20.512	21.99	1.478
M	gu	228.067	1	228.067	20.512	19.805	0.707
M	gu	181.817	7	25.97385714	20.512	23.788	3.276
M	gu	203.942	6	33.99033333	20.512	19.22	1.292
N	gu	47.075	3	15.69166667	18.921	20.856	1.935
N	gu	119.849	4	29.96225	18.921	23.157	4.236
N	gu	31.14	3	10.38	18.921	20.8	1.879
N	gu	52.055	6	8.675833333	18.921	19.467	0.546
N	gu	63.632	11	5.784727273	18.921	25.349	6.428
O	gu	77.182	6	12.86366667	25.885	19.684	6.201
O	gu	199.002	8	24.87525	25.885	21.874	4.011
O	gu	195.397	5	39.0794	25.885	18.909	6.976
O	gu	205.998	3	68.666	25.885	21.447	4.438
O	gu	91.525	4	22.88125	25.885	20.325	5.56
P	gu	98.406	1	98.406	25.152	19.795	5.357
P	gu	118.489	5	23.6978	25.152	25.32	0.168
P	gu	133.646	8	16.70575	25.152	19.261	5.891
P	gu	144.408	6	24.068	25.152	23.735	1.417
P	gu	243.707	2	121.8535	25.152	26.676	1.524
S	gu	100.959	11	9.178090909	17.935	22.562	4.627
S	gu	93.099	8	11.637375	17.935	23.466	5.531
S	gu	99.625	11	9.056818182	17.935	20.379	2.444
S	gu	61.485	7	8.783571429	17.935	24.204	6.269
S	gu	88.817	7	12.68814286	17.935	17.981	0.046
T	gu	169.537	3	56.51233333	22.513	20.251	2.262
T	gu	185.995	6	30.99916667	22.513	19.325	3.188
T	gu	99.621	10	9.9621	22.513	23.301	0.788
T	gu	118.955	8	14.869375	22.513	19.999	2.514
T	gu	127.847	4	31.96175	22.513	21.644	0.869
U	gu	181.565	6	30.26083333	18.683	19.018	0.335
U	gu	109.666	6	18.27766667	18.683	21.652	2.969
U	gu	231.667	6	38.61116667	18.683	21.763	3.08
U	gu	242.804	5	48.5608	18.683	20.35	1.667
U	gu	211.201	7	30.17157143	18.683	19.654	0.971
V	gu	77.394	6	12.899	20.387	22.674	2.287
V	gu	34.254	4	8.5635	20.387	18.9	1.487
V	gu	39.66	6	6.61	20.387	20.147	0.24
V	gu	34.521	6	5.7535	20.387	21.325	0.938
V	gu	118.807	7	16.97242857	20.387	19.22	1.167
W	gu	66.295	12	5.524583333	18.019	21.456	3.437
W	gu	105.481	10	10.5481	18.019	23.857	5.838
W	gu	78.014	9	8.668222222	18.019	21.807	3.788
W	gu	68.443	11	6.222090909	18.019	18.967	0.948
W	gu	83.742	8	10.46775	18.019	24.349	6.33
X	gu	224.789	5	44.9578	20.172	22.825	2.653
X	gu	278.603	1	278.603	20.172	25.676	5.504
X	gu	104.299	4	26.07475	20.172	19.462	0.71
X	gu	176.809	9	19.64544444	20.172	20.54	0.368
X	gu	156.352	6	26.05866667	20.172	23.123	2.951
A	am	165.494	11	15.04490909	25.18	18.963	6.217
A	am	223.983	6	37.3305	25.18	20.885	4.295
A	am	89.156	6	14.85933333	25.18	22.463	2.717
A	am	200.945	10	20.0945	25.18	24.651	0.529
A	am	248.146	12	20.67883333	25.18	23.086	2.094
B	am	69.586	8	8.69825	20.17733333	16.926	3.25133333
B	am	115.227	10	11.5227	20.17733333	19.481	0.69633333
B	am	115.026	14	8.216142857	20.17733333	24.68	4.50266667
B	am	97.677	12	8.13975	20.17733333	21.603	1.42566667
B	am	76.283	8	9.535375	20.17733333	22.712	2.53466667
C	am	124.691	6	20.78183333	21.599	21.044	0.555
C	am	188.18	8	23.5225	21.599	22.908	1.309
C	am	238.305	4	59.57625	21.599	21.393	0.206
C	am	162.048	7	23.14971429	21.599	14.113	7.486
C	am	89.131	5	17.8262	21.599	23.566	1.967
D	am	195.025	9	21.66944444	20.516	31.827	11.311
D	am	162.247	17	9.543941176	20.516	18.33	2.186
D	am	99.837	3	33.279	20.516	25.929	5.413
D	am	89.821	11	8.165545455	20.516	24.817	4.301
D	am	108.234	9	12.026	20.516	22.954	2.438
E	am	151.033	13	11.61792308	19.995	26.236	6.241
E	am	53.535	3	17.845	19.995	22.893	2.898
E	am	61.746	10	6.1746	19.995	24.489	4.494
E	am	210.486	12	17.5405	19.995	26.516	6.521
E	am	161.55	9	17.95	19.995	27.052	7.057
F	am	99.118	13	7.624461538	19.073	23.766	4.693
F	am	182.378	15	12.15853333	19.073	14.666	4.407
F	am	115.456	10	11.5456	19.073	20.414	1.341
F	am	179.889	11	16.35354545	19.073	19.785	0.712
F	am	60.399	8	7.549875	19.073	20.044	0.971
G	am	39.708	5	7.9416	18.519	19.76	1.241
G	am	76.77	13	5.905384615	18.519	21.976	3.457
G	am	62.9	10	6.29	18.519	18.763	0.244
G	am	64.157	9	7.128555556	18.519	20.785	2.266
G	am	81.585	9	9.065	18.519	22.063	3.544
H	am	116.164	13	8.935692308	19.616	23.651	4.035
H	am	103.965	16	6.4978125	19.616	21.086	1.47
H	am	31.83	6	5.305	19.616	16.986	2.63
H	am	68.408	7	9.772571429	19.616	19.781	0.165
H	am	142.657	13	10.97361538	19.616	23.98	4.364
I	am	159.675	11	14.51590909	18.662	22.566	3.904
I	am	127.422	9	14.158	18.662	21.827	3.165
I	am	5.163	2	2.5815	18.662	18.83	0.168
I	am	108.107	13	8.315923077	18.662	24.929	6.267
I	am	58.703	8	7.337875	18.662	24.897	6.235
J	am	56.562	8	7.07025	17.197	23.954	6.757
J	am	3.489	1	3.489	17.197	28.236	11.039
J	am	51.909	9	5.767666667	17.197	22.993	5.796
J	am	109.831	8	13.728875	17.197	16.926	0.271
J	am	75.414	9	8.379333333	17.197	17.981	0.784
K	am	23.734	6	3.955666667	17.497	20.68	3.183
K	am	40.786	12	3.398833333	17.497	21.803	4.306
K	am	78.526	16	4.907875	17.497	21.712	4.215
K	am	77.758	11	7.068909091	17.497	20.044	2.547
K	am	7.464	5	1.4928	17.497	20.908	3.411
L	am	86.516	14	6.179714286	17.691	21.893	4.202
L	am	71.875	8	8.984375	17.691	23.489	5.798
L	am	74.44	6	12.40666667	17.691	23.616	5.925
L	am	16.732	5	3.3464	17.691	20.152	2.461
L	am	116.853	10	11.6853	17.691	21.766	4.075
M	am	101.997	13	7.845923077	20.512	19.666	0.846
M	am	84.7	10	8.47	20.512	20.774	0.262
M	am	37.191	6	6.1985	20.512	19.085	1.427
M	am	95.529	13	7.348384615	20.512	20.944	0.432
M	am	52.521	10	5.2521	20.512	19.996	0.516
N	am	51.871	12	4.322583333	18.921	21.988	3.067
N	am	5.791	3	1.930333333	18.921	23.651	4.73
N	am	15.457	4	3.86425	18.921	23.006	4.085
N	am	40.027	7	5.718142857	18.921	17.936	0.985
N	am	16.402	3	5.467333333	18.921	19.471	0.55
O	am	58.585	5	11.717	25.885	24.08	1.805
O	am	129.264	10	12.9264	25.885	21.993	3.892
O	am	32.947	6	5.491166667	25.885	22.766	3.119
O	am	45.64	6	7.606666667	25.885	21.999	3.886
O	am	38.052	8	4.7565	25.885	23.908	1.977
P	am	131.338	8	16.41725	25.152	25.393	0.241
P	am	101.521	7	14.503	25.152	19.113	6.039
P	am	103.737	9	11.52633333	25.152	29.827	4.675
P	am	105.696	8	13.212	25.152	24.133	1.019
P	am	128.905	9	14.32277778	25.152	25.009	0.143
S	am	29.405	6	4.900833333	17.935	28.817	10.882
S	am	20.088	5	4.0176	17.935	22.414	4.479
S	am	68.791	10	6.8791	17.935	16.999	0.936
S	am	48.574	6	8.095666667	17.935	22.865	4.93
S	am	13.452	5	2.6904	17.935	21.419	3.484
T	am	87.871	10	8.7871	22.513	22.511	0.002
T	am	14.738	3	4.912666667	22.513	26.051	3.538
T	am	55.517	10	5.5517	22.513	20.765	1.748
T	am	114.293	5	22.8586	22.513	22.142	0.371
T	am	108.933	5	21.7866	22.513	24.551	2.038
U	am	110.289	10	11.0289	18.683	23.08	4.397
U	am	51.935	9	5.770555556	18.683	18.826	0.143
U	am	9.856	3	3.285333333	18.683	19.881	1.198
U	am	146.108	6	24.35133333	18.683	19.68	0.997
U	am	56.728	8	7.091	18.683	21.699	3.016
V	am	10.138	3	3.379333333	20.387	22.656	2.269
V	am	1.561	1	1.561	20.387	21.984	1.597
V	am	73.188	6	12.198	20.387	22.982	2.595
V	am	13.17	3	4.39	20.387	24.093	3.706
V	am	31.451	5	6.2902	20.387	30.027	9.64
W	am	22.059	8	2.757375	18.019	18.343	0.324
W	am	47.507	9	5.278555556	18.019	22.919	4.9
W	am	79.625	12	6.635416667	18.019	21.817	3.798
W	am	81.8	6	13.63333333	18.019	23.754	5.735
W	am	57.581	12	4.798416667	18.019	21.236	3.217
X	am	41.593	5	8.3186	20.172	22.856	2.684
X	am	22.291	4	5.57275	20.172	24.862	4.69
X	am	7.455	2	3.7275	20.172	21.514	1.342
X	am	32.162	6	5.360333333	20.172	27.002	6.83
X	am	63.558	7	9.079714286	20.172	22.366	2.194
